# Supplementary material for: Phase separation-mediated actin bundling by the postsynaptic density condensates
Source: eLife. 2023 Jun 15;12:e84446. doi: 10.7554/eLife.84446 (PMC10322149; doi:10.7554/eLife.84446)
Supplement: Source data 1. [file elife-84446-data1.zip]

Archive with 12 entries (12 files):
- Homer Revision 0418-Quantification-Excel/Figure 1G.xlsx
- Homer Revision 0418-Quantification-Excel/Figure 2D.xlsx
- Homer Revision 0418-Quantification-Excel/Figure 3C.xlsx
- Homer Revision 0418-Quantification-Excel/Figure 3E_3G.xlsx
- Homer Revision 0418-Quantification-Excel/Figure 4B.xlsx
- Homer Revision 0418-Quantification-Excel/Figure 4I.xlsx
- Homer Revision 0418-Quantification-Excel/Figure 4K.xlsx
- Homer Revision 0418-Quantification-Excel/Figure 5C.xlsx
- Homer Revision 0418-Quantification-Excel/Figure 5H.xlsx
- Homer Revision 0418-Quantification-Excel/Figure 6C.xlsx
- Homer Revision 0418-Quantification-Excel/Figure 6D.xlsx
- Homer Revision 0418-Quantification-Excel/Figure1 figure supplement 2B.xlsx
