# Supplementary material for: Phase separation-mediated actin bundling by the postsynaptic density condensates
Source: eLife. 2023 Jun 15;12:e84446. doi: 10.7554/eLife.84446 (PMC10322149; doi:10.7554/eLife.84446)
Supplement: Source data 1. [file elife-84446-data1.zip › Homer Revision 0418-Quantification-Excel/Figure 1G.xlsx]

## Sheet: Figure 1G
F1	F2	F3	F4
0	15.981	0	18.312
0	15.32	0	23.367
0	20.591	0	9.607
0	12.824	0	11.715
0	9.763	0	10.521
