# Supplementary material for: Phase separation-mediated actin bundling by the postsynaptic density condensates
Source: eLife. 2023 Jun 15;12:e84446. doi: 10.7554/eLife.84446 (PMC10322149; doi:10.7554/eLife.84446)
Supplement: Source data 1. [file elife-84446-data1.zip › Homer Revision 0418-Quantification-Excel/Figure 3C.xlsx]

## Sheet: Sheet1
Homer1-WT			homer1-R3E
Homer1	Shank3	GKAP	Homer1	Shank3	GKAP
0.77834	0.661856	0.681381	0.680387	0.595802	0.646354
0.779302	0.656597	0.71543	0.612518	0.545857	0.625721
0.799671	0.726103	0.743982	0.669271	0.670975	0.631111
0.747871	0.728944	0.765516	0.764904	0.723522	0.772884
0.75434	0.72424	0.756298	0.746392	0.714109	0.737309
0.731403	0.704477	0.736294	0.759144	0.730274	0.762288
