# Supplementary material for: Phase separation-mediated actin bundling by the postsynaptic density condensates
Source: eLife. 2023 Jun 15;12:e84446. doi: 10.7554/eLife.84446 (PMC10322149; doi:10.7554/eLife.84446)
Supplement: Source data 1. [file elife-84446-data1.zip › Homer Revision 0418-Quantification-Excel/Figure 3E_3G.xlsx]

## Sheet: Figurer 3E
Homer1-WT	Homer1-R3E
13.652	3.519
17.735	6.199
22.222	7.521
16.896	3.625

## Sheet: Figure 3G
Homer1-WT	Homer1-R3E
20.497	3.342
19.118	0.536
21.354	1.849
20.179	2.073
