# Supplementary material for: Phase separation-mediated actin bundling by the postsynaptic density condensates
Source: eLife. 2023 Jun 15;12:e84446. doi: 10.7554/eLife.84446 (PMC10322149; doi:10.7554/eLife.84446)
Supplement: Source data 1. [file elife-84446-data1.zip › Homer Revision 0418-Quantification-Excel/Figure 4B.xlsx]

## Sheet: Sheet1
-Homer1a	+Homer1a
13.652	4.401
17.735	2.921
22.222	4.034
16.896	2.826
	5.401
