# Supplementary material for: Phase separation-mediated actin bundling by the postsynaptic density condensates
Source: eLife. 2023 Jun 15;12:e84446. doi: 10.7554/eLife.84446 (PMC10322149; doi:10.7554/eLife.84446)
Supplement: Source data 1. [file elife-84446-data1.zip › Homer Revision 0418-Quantification-Excel/Figure 4I.xlsx]

## Sheet: Sheet1
Homer3			Pi-Homer3
Homer3	Shank	GKAP	Pi-Homer3	Shank	GKAP
0.881904	0.773801	0.866315	0.674981	0.56156	0.658207
0.889551	0.772825	0.868944	0.628846	0.523939	0.607442
0.862119	0.768695	0.812367	0.619088	0.512255	0.638757
