# Supplementary material for: Phase separation-mediated actin bundling by the postsynaptic density condensates
Source: eLife. 2023 Jun 15;12:e84446. doi: 10.7554/eLife.84446 (PMC10322149; doi:10.7554/eLife.84446)
Supplement: Source data 1. [file elife-84446-data1.zip › Homer Revision 0418-Quantification-Excel/Figure 4K.xlsx]

## Sheet: Sheet1
Homer3	Pi-Homer3
15.981	7.463
15.32	3.93
20.591	2.021
12.824	3.81
9.763	3.807
