# Supplementary material for: Phase separation-mediated actin bundling by the postsynaptic density condensates
Source: eLife. 2023 Jun 15;12:e84446. doi: 10.7554/eLife.84446 (PMC10322149; doi:10.7554/eLife.84446)
Supplement: Source data 1. [file elife-84446-data1.zip › Homer Revision 0418-Quantification-Excel/Figure 5C.xlsx]

## Sheet: Sheet1
mCherry	Homer1-WT	Homer1-R3E	Homer1-R3E+EN
4.9372	23.1642	11.6174	19.9594
10.4342	29.0584	18.1484	27.009
13.8532	31.0696	19.7876	27.1768
21.106	38.8066	25.36	41.4288
