# Supplementary material for: Phase separation-mediated actin bundling by the postsynaptic density condensates
Source: eLife. 2023 Jun 15;12:e84446. doi: 10.7554/eLife.84446 (PMC10322149; doi:10.7554/eLife.84446)
Supplement: Source data 1. [file elife-84446-data1.zip › Homer Revision 0418-Quantification-Excel/Figure 6C.xlsx]

## Sheet: Sheet1
mCherry	Homer1-WT	Homer1-R3E	Homer1-R3E+EN
0.539898	0.586991	0.354488	0.571051
0.414992	0.714051	0.880131	1.30007
0.326161	1.10082	1.0793	0.99541
0.26254	0.806397	0.950717	0.978307
0.288946			1.68192
	0.781627	0.277836
0.472854	0.814425	0.388655	0.985799
0.576168	1.80344	0.534728	1.61583
0.562017	1.49402		1.58231
		0.736164	1.1035
0.31349	1.41965	0.71036	0.883356
0.238785	0.926387	0.685144
0.382	1.43445	0.612467	1.09536
0.516949	0.772541		0.863459
	0.660786		1.34545
			0.879412
0.829573	1.26283	0.670567	2.10671
0.651382	0.753784	0.833024	1.12452
0.548696	0.83055	0.654744	0.625031
0.720869	1.48446	0.555998	1.296
0.451579	0.598576		0.848748
0.53257		0.549017	1.15564
0.702438	0.969597	0.87311
	1.19155	0.80917	0.981494
0.633409	1.28831	0.893981	1.12929
0.714949	0.869703		1.61358
0.91111	1.24459	0.742424	0.524658
0.813817	0.994161	0.545697	1.29263
0.914514	0.988477	0.883864
		0.405676	1.24425
0.706702	0.623576		0.910438
0.530002	0.437305		2.43339
0.692613	0.962527		0.852334
0.561981	0.638928		0.588592
0.607635			0.961411
0.593206
0.62619
0.598216	0.813141	0.641807	1.59108
0.688945	2.11491	0.967828	1.1486
0.82199	1.58406	0.558605	1.8001
0.567422	0.706436	0.755547	1.19187
		1.31451
0.754941	0.716738		1.45082
0.914055	1.87464	0.676654	1.49179
0.560493	0.829019	0.529431	2.05388
0.505301	1.17605	0.769998	2.09953
		0.780753	1.06598
0.501561	0.833207	0.842972
0.621054	1.52405		1.71372
0.563502	0.678306	0.9324	1.59654
0.726776	1.67697	1.04668	1.0699
		0.920216	1.22547
		0.940654
