# Supplementary material for: Phase separation-mediated actin bundling by the postsynaptic density condensates
Source: eLife. 2023 Jun 15;12:e84446. doi: 10.7554/eLife.84446 (PMC10322149; doi:10.7554/eLife.84446)
Supplement: Source data 1. [file elife-84446-data1.zip › Homer Revision 0418-Quantification-Excel/Figure 6D.xlsx]

## Sheet: Sheet1
Homer1-WT	Homer1-R3E	Homer1-R3E+EN	mCherry
0.467432	0.300248	0.479555	0.330831
0.434886	0.317659	0.476816	0.368086
0.512859	0.417594	0.459461	0.299607
0.464893	0.342812	0.412498	0.368925
0.459175	0.282123	0.476315	0.396867
0.38698	0.263307	0.42278	0.279032
0.563402	0.254678	0.50031	0.365769
0.404813	0.29779	0.45303	0.350429
0.463534	0.341339	0.494596	0.302648
0.430592	0.294627	0.476703	0.339107
0.420127	0.353278	0.40389	0.353962
0.421827		0.459648	0.3061
0.375703		0.335148
		0.389134
0.4662	0.3709	0.4511	0.3879
0.5764	0.4324	0.4358	0.4391
0.4267	0.2991	0.4477	0.3937
0.4323	0.3976	0.403	0.4033
0.4752	0.3775	0.4206	0.347
0.4376	0.451	0.5335	0.4222
0.4666	0.3875	0.5636	0.4175
0.512	0.4871	0.5131	0.3905
0.3542	0.3101	0.495	0.4669
0.492	0.311	0.423	0.4666
0.4754	0.3814	0.466	0.3849
0.6069	0.2429	0.5499	0.4284
0.4524		0.5507	0.388
0.4201		0.572	0.3819
0.4967		0.5121	0.393
0.5181		0.4927	0.3661
			0.4257
			0.457
			0.3946
0.399434	0.337593	0.347393	0.500178
0.472727	0.395021	0.392393	0.417883
0.497728	0.456723	0.384658	0.635561
0.471797	0.475698	0.422204	0.425467
0.470285	0.480446	0.302408	0.482852
0.557891	0.416712	0.334026	0.466345
0.46305	0.337094	0.338597	0.545962
0.497794	0.389712	0.368976	0.554093
0.42677	0.382622	0.370103	0.446692
0.543826	0.410737	0.415432	0.419882
0.485822	0.357168	0.38561	0.513411
0.456775	0.385913	0.389399	0.468828
		0.42027	0.513016
		0.432581
