# Supplementary material for: Phase separation-mediated actin bundling by the postsynaptic density condensates
Source: eLife. 2023 Jun 15;12:e84446. doi: 10.7554/eLife.84446 (PMC10322149; doi:10.7554/eLife.84446)
Supplement: Source data 1. [file elife-84446-data1.zip › Homer Revision 0418-Quantification-Excel/Figure1 figure supplement 2B.xlsx]

## Sheet: Sheet1
+3xPSD	+CaMKIIB
8.458	2.419
19.091	3.772
15.265	4.351
15.323	4.68
15.675	4.936
